# Supplementary material for: Two-Dimensional Polyacrylamide Gel Electrophoresis Coupled with Nanoliquid Chromatography–Tandem Mass Spectrometry-Based Identification of Differentially Expressed Proteins and Tumorigenic Pathways in the MCF7 Breast Cancer Cell Line Transfected for Jumping Translocation Breakpoint Protein Overexpression
Source: Int J Mol Sci. 2023 Sep 28;24(19):14714. doi: 10.3390/ijms241914714 (PMC10572688; doi:10.3390/ijms241914714)
Supplement: Supplementary file 1 [file ijms-24-14714-s001.zip]

Archive with 1 entries (1 files):
- ijms-2617073-supplementary.pdf
